# Supplementary material for: Genome Mining of Pseudomonas Species: Diversity and Evolution of Metabolic and Biosynthetic Potential
Source: Molecules. 2021 Dec 12;26(24):7524. doi: 10.3390/molecules26247524 (PMC8704066; doi:10.3390/molecules26247524)
Supplement: Supplementary file 1 [file molecules-26-07524-s001.zip]

Archive with 4 entries (4 files):
- Supplementary file 1.pdf
- Supplementary file 2.pdf
- Supplementary file 3.xlsx
- Supplementary file-4.xlsx
