# Supplementary material for: Genome Mining of Pseudomonas Species: Diversity and Evolution of Metabolic and Biosynthetic Potential
Source: Molecules. 2021 Dec 12;26(24):7524. doi: 10.3390/molecules26247524 (PMC8704066; doi:10.3390/molecules26247524)
Supplement: Supplementary file 1 [file molecules-26-07524-s001.zip › Supplementary file 3.xlsx]

## Sheet: Master list
Species Name	Assembly (Complete genome-Reference)	Accession Number	Isolation Source	Genes	antiSMASH	Hybrid Cluster
P. bijieensis L22-9	RefSeq: GCF_013347965.1	CP048810.1	n/a	5984	15	0
P. brassicacearum 3Re2-7	RefSeq: GCF_008370715.1	CP034725.1	endorhiza of potato	6014	11	0
P. viciae 11K1	RefSeq: GCF_004786035.1	CP035088.1	rhizosphere	5868	13	1
P. corrugata RM1-1-4	RefSeq: GCF_001708425.1	CP014262.1	rhizosphere	5394	10	2
P. chlororaphis qlu-1	RefSeq: GCF_014524625.1	CP061079.1	rhizosphere	6093	16	3
P. protegens CHA0	RefSeq: GCF_900560965.1	LS999205.1	n/a	6252	15	2
P. umsongensis CY-1	RefSeq: GCF_012647205.1	CP051487.1	Soil	6060	11	2
P. atacamensis SM1	RefSeq: GCF_017167965.1	CP070503.1	rhizospheric soil	5436	9	1
P. glycinae MS586	RefSeq: GCF_001594225.2	CP014205.2	cotton field	5818	11	1
P. mandelii JR-1	RefSeq: GCF_000257545.3	CP005960.1	n/a	6604	11	1
P. silesiensis A3	RefSeq: GCF_001661075.1	CP014870.1	wastewater	6166	12	1
P. rhodesiae NL2019	RefSeq: GCF_013285305.1	CP054205.1	Soil	5262	10	0
P. lurida MYb11	RefSeq: GCF_002966835.1	CP023272.1	Rotting apple	5549	13	0
P. simiae PCL1751	RefSeq: GCF_000934565.1	CP010896.1	Soil	5643	12	0
P. lundensis 2T.2.5.2	RefSeq: GCF_015377145.2	CP062158.2	meltwater pond	4563	7	0
P. psychrophila KM02	RefSeq: GCF_011040435.1	CP049044.1	food	4813	6	0
P. versuta L10.10	RefSeq: GCF_001294575.1	CP012676.1	soil	4671	6	0
P. amygdali pv. tabaci str. ATCC 11528	RefSeq: GCF_000145945.2	CP042804.1	n/a	5489	10	0
P. syringae BIM B-268	RefSeq: GCF_016694755.2	CP068034.2	Ribes nigrum leaves	5165	10	2
P. cannabina pv. Alisalensis MAFF 301419	RefSeq: GCF_016599635.1	CP067022.1	radish	5486	7	2
P. syringae pv. tomato str. DC3000	RefSeq: GCF_000007805.1	AE016853.1	tomato	5891	10	2
P. eucalypticola NP-1	RefSeq: GCF_013374995.1	CP056030.1	plant leaf	5782	8	1
P. rhizosphaerae DSM 16299	RefSeq: GCF_000761155.1	CP009533.1	Rhizospheric soil	4214	7	1
P. alkylphenolica Neo	RefSeq: GCF_009755645.1	CP046621.1	Soil	5092	9	0
P. monteilii B5	RefSeq: GCF_003671975.1	CP022562.1	Soil	5661	6	0
P. putida NBRC 14164	RefSeq: GCF_000412675.1	AP013070.1	n/a	5539	7	0
P. plecoglossicida XSDHY-P	RefSeq: GCF_003391255.1	CP031146.1	fish spleen	5067	7	0
P. entomophila L48	RefSeq: GCF_000026105.1	CT573326.1	n/a	5199	14	3
P. soli SJ10	RefSeq: GCF_000498975.2	CP009365.1	n/a	5798	12	0
P. sediminis B10D7D	RefSeq: GCF_013409125.2	CP060009.1	n/a	4612	7	1
P. toyotomiensis SM2	RefSeq: GCF_017167985.1	CP070505.1	rhizospheric soil	4857	8	1
P. mendocina S5.2	RefSeq: GCF_000733715.2	CP013124.1	n/a	5081	7	1
P. lalkuanensis PE08	RefSeq: GCF_008807375.1	CP043311.1	Soil	5558	7	1
P. otitidis MrB4 DNA	RefSeq: GCF_011397855.1	AP022642.1	water	5615	10	1
P. aeruginosa PAO1	RefSeq: GCF_000006765.1	AE004091.2	n/a	5697	14	2
P. citronellolis P3B5	RefSeq: GCF_001586155.1	CP014158.1	basil	6219	8	0
P. multiresinivorans populi	RefSeq: GCF_012971725.1	CP048833.1	rhizosphere soil	5974	7	0

## Sheet: AntiSMASH Result
Species Name	Assembly (Complete genome-Reference)	arylpolyene	acyl_amino_acids	blactam	betalactone	butyrolactone	CDPS	ectoine	hserlactone	lantipeptide class II	nrps	nrps like	NAGGN	PpyS-KS	phenazine	RRE-containing	ranthipeptide	redox-cofactor	RiPP-like	siderophore	t1pks	t3pks	terpene	thiopeptide	Hybrid	Total
P. multiresinivorans populi	RefSeq: GCF_012971725.1	0	0	0	1	0	0	0	0	0	1	0	1	0	0	0	1	1	2	0	0	0	0	0	0	7
P. citronellolis P3B5	RefSeq: GCF_001586155.1	0	0	0	1	0	0	0	0	0	1	0	1	0	0	0	1	1	2	0	0	0	0	1	0	8
P. aeruginosa PAO1	RefSeq: GCF_000006765.1	0	0	0	0	0	0	0	2	0	3	1	1	0	1	0	0	1	2	0	0	0	0	1	2	14
P. otitidis MrB4 DNA	RefSeq: GCF_011397855.1	1	0	0	0	1	0	0	0	0	2	0	1	0	0	0	1	1	2	0	0	0	0	0	1	10
P. lalkuanensis PE08	RefSeq: GCF_008807375.1	0	0	0	1	0	0	0	0	0	2	0	1	0	0	0	1	0	1	0	0	0	0	0	1	7
P. mendocina S5.2	RefSeq: GCF_000733715.2	0	0	0	2	0	0	0	0	0	1	0	1	0	0	0	0	1	1	0	0	0	0	0	1	7
P. toyotomiensis SM2	RefSeq: GCF_017167985.1	0	0	0	2	0	0	0	0	0	1	0	1	0	0	0	0	1	2	0	0	0	0	0	1	8
P. sediminis B10D7D	RefSeq: GCF_013409125.2	0	0	0	1	0	0	0	0	0	1	0	1	0	0	0	0	1	2	0	0	0	0	0	1	7
P. soli SJ10	RefSeq: GCF_000498975.2	1	0	0	0	0	0	0	0	0	4	1	1	1	0	0	1	1	1	0	0	1	0	0	0	12
P. entomophila L48	RefSeq: GCF_000026105.1	1	0	0	0	0	0	0	0	0	6	1	1	0	0	0	0	1	0	0	1	0	0	0	3	14
P. plecoglossicida XSDHY-P	RefSeq: GCF_003391255.1	0	0	0	0	0	0	0	0	0	1	1	1	0	0	0	1	1	2	0	0	0	0	0	0	7
P. putida NBRC 14164	RefSeq: GCF_000412675.1	0	0	0	0	0	0	0	0	0	2	0	1	0	0	0	1	1	2	0	0	0	0	0	0	7
P. monteilii B5	RefSeq: GCF_003671975.1	0	1	0	0	0	0	0	0	0	1	0	1	0	0	0	1	1	1	0	0	0	0	0	0	6
P. alkylphenolica Neo	RefSeq: GCF_009755645.1	0	0	0	0	0	0	0	0	0	2	3	1	0	0	0	1	1	1	0	0	0	0	0	0	9
P. rhizosphaerae DSM 16299	RefSeq: GCF_000761155.1	0	0	0	0	0	0	0	1	0	0	1	1	0	0	1	0	1	0	0	0	0	1	0	1	7
P. eucalypticola NP-1	RefSeq: GCF_013374995.1	0	0	0	0	0	1	0	0	0	2	1	1	0	0	0	0	1	0	0	1	0	0	0	1	8
P. syringae pv. tomato str. DC3000	RefSeq: GCF_000007805.1	1	0	0	0	0	0	0	1	0	3	1	1	0	0	0	0	1	0	0	0	0	0	0	2	10
P. cannabina pv. Alisalensis MAFF 301419	RefSeq: GCF_016599635.1	0	0	0	0	0	0	0	0	0	1	1	1	0	0	0	0	1	1	0	0	0	0	0	2	7
P. syringae BIM B-268	RefSeq: GCF_016694755.2	1	0	0	0	0	0	0	0	0	4	1	1	0	0	1	0	0	0	0	0	0	0	0	2	10
P. amygdali pv. tabaci str. ATCC 11528	RefSeq: GCF_000145945.2	1	0	1	0	0	0	0	1	0	3	1	1	0	0	0	0	1	0	1	0	0	0	0	0	10
P. versuta L10.10	RefSeq: GCF_001294575.1	1	0	0	1	0	0	0	0	0	1	0	1	0	0	0	0	1	1	0	0	0	0	0	0	6
P. psychrophila KM02	RefSeq: GCF_011040435.1	1	0	0	1	0	0	0	0	0	0	0	1	0	0	0	0	1	1	1	0	0	0	0	0	6
P. lundensis 2T.2.5.2	RefSeq: GCF_015377145.2	1	0	0	1	0	0	0	0	0	2	0	1	0	0	0	1	0	1	0	0	0	0	0	0	7
P. simiae PCL1751	RefSeq: GCF_000934565.1	1	0	0	1	0	0	0	0	0	3	1	1	0	0	0	0	1	3	0	0	0	1	0	0	12
P. lurida MYb11	RefSeq: GCF_002966835.1	1	0	0	1	0	0	1	0	0	3	1	1	0	0	0	0	1	3	0	0	0	0	1	0	13
P. rhodesiae NL2019	RefSeq: GCF_013285305.1	1	0	0	1	0	0	0	0	0	2	1	1	0	0	0	0	1	2	1	0	0	0	0	0	10
P. silesiensis A3	RefSeq: GCF_001661075.1	1	0	0	2	0	0	0	0	0	1	1	1	0	0	0	0	2	1	1	0	1	0	0	1	12
P. mandelii JR-1	RefSeq: GCF_000257545.3	1	0	0	1	0	0	0	0	0	1	1	1	0	0	0	0	1	4	0	0	0	0	0	1	11
P. glycinae MS586	RefSeq: GCF_001594225.2	1	0	0	1	0	0	0	0	0	3	1	1	0	0	0	0	1	2	0	0	0	0	0	1	11
P. atacamensis SM1	RefSeq: GCF_017167965.1	1	0	0	1	0	0	0	0	0	1	1	1	0	0	0	0	1	2	0	0	0	0	0	1	9
P. umsongensis CY-1	RefSeq: GCF_012647205.1	1	0	0	2	0	0	0	0	0	1	0	1	0	0	0	0	3	1	0	0	0	0	0	2	11
P. protegens CHA0	RefSeq: GCF_900560965.1	1	0	0	1	0	1	0	0	0	3	0	1	0	0	0	0	1	2	0	1	1	0	0	2	15
P. chlororaphis qlu-1	RefSeq: GCF_014524625.1	1	0	0	1	0	0	0	2	0	2	1	1	0	0	0	0	1	2	1	0	0	1	0	3	16
P. corrugata RM1-1-4	RefSeq: GCF_001708425.1	1	0	0	1	0	0	0	0	0	1	1	1	0	0	0	0	1	1	1	0	0	0	0	2	10
P. viciae 11K1	RefSeq: GCF_004786035.1	1	0	0	1	0	0	0	1	1	4	1	1	0	0	0	0	1	1	0	0	0	0	0	1	13
P. brassicacearum 3Re2-7	RefSeq: GCF_008370715.1	1	0	0	1	1	0	0	0	0	3	1	1	0	0	0	0	1	1	0	0	1	0	0	0	11
P. bijieensis L22-9	RefSeq: GCF_013347965.1	1	0	0	1	1	0	0	0	1	4	1	1	0	0	0	0	1	3	0	0	1	0	0	0	15
		23

## Sheet: Hybrid Cluster
Species Name	Assembly (Complete genome-Reference)	Total No
P. bijieensis L22-9	RefSeq: GCF_013347965.1	0
P. brassicacearum 3Re2-7	RefSeq: GCF_008370715.1	0
P. viciae 11K1	RefSeq: GCF_004786035.1	1	hserlactone,NRPS
P. corrugata RM1-1-4	RefSeq: GCF_001708425.1	2	NRPS-like,T1PKS	hserlactone,NRPS,NRPS-like
P. chlororaphis qlu-1	RefSeq: GCF_014524625.1	3	other,NRPS	NRPS,resorcinol,ranthipeptide	hserlactone,phenazine
P. protegens CHA0	RefSeq: GCF_900560965.1	2	NRPS,ranthipeptide	NRPS-like,NRPS
P. umsongensis CY-1	RefSeq: GCF_012647205.1	2	NRPS-like,LAP	NRPS,ranthipeptide
P. atacamensis SM1	RefSeq: GCF_017167965.1	1	NRPS,terpene
P. glycinae MS586	RefSeq: GCF_001594225.2	1	NRPS,terpene
P. mandelii JR-1	RefSeq: GCF_000257545.3	1	NRPS,ranthipeptide
P. silesiensis A3	RefSeq: GCF_001661075.1	1	NRPS,ranthipeptide
P. rhodesiae NL2019	RefSeq: GCF_013285305.1	0
P. lurida MYb11	RefSeq: GCF_002966835.1	0
P. simiae PCL1751	RefSeq: GCF_000934565.1	0
P. lundensis 2T.2.5.2	RefSeq: GCF_015377145.2	0
P. psychrophila KM02	RefSeq: GCF_011040435.1	0
P. versuta L10.10	RefSeq: GCF_001294575.1	0
P. amygdali pv. tabaci str. ATCC 11528	RefSeq: GCF_000145945.2	0
P. syringae BIM B-268	RefSeq: GCF_016694755.2	2	siderophore,NRPS	NAPAA,redox-cofactor
P. cannabina pv. Alisalensis MAFF 301419	RefSeq: GCF_016599635.1	2	NRPS-like,NRPS,T1PKS	siderophore,NRPS,terpene
P. syringae pv. tomato str. DC3000	RefSeq: GCF_000007805.1	2	T1PKS,NRPS	T1PKS,NRPS,NRPS-like
P. eucalypticola NP-1	RefSeq: GCF_013374995.1	1	hserlactone,NRPS
P. rhizosphaerae DSM 16299	RefSeq: GCF_000761155.1	1	NRPS,NRPS-like
P. alkylphenolica Neo	RefSeq: GCF_009755645.1	0
P. monteilii B5	RefSeq: GCF_003671975.1	0
P. putida NBRC 14164	RefSeq: GCF_000412675.1	0
P. plecoglossicida XSDHY-P	RefSeq: GCF_003391255.1	0
P. entomophila L48	RefSeq: GCF_000026105.1	3	NRPS,NRPS-like	betalactone,ranthipeptide	RiPP-like,NRPS-like,NRPS
P. soli SJ10	RefSeq: GCF_000498975.2	0
P. sediminis B10D7D	RefSeq: GCF_013409125.2	1	arylpolyene,resorcinol
P. toyotomiensis SM2	RefSeq: GCF_017167985.1	1	resorcinol,arylpolyene
P. mendocina S5.2	RefSeq: GCF_000733715.2	1	arylpolyene,resorcinol
P. lalkuanensis PE08	RefSeq: GCF_008807375.1	1	redox-cofactor,RiPP-like
P. otitidis MrB4 DNA	RefSeq: GCF_011397855.1	1	T3PKS,CDPS
P. aeruginosa PAO1	RefSeq: GCF_000006765.1	2	NRPS-like,betalactone	phenazine,NRPS
P. citronellolis P3B5	RefSeq: GCF_001586155.1	0
P. multiresinivorans populi	RefSeq: GCF_012971725.1	0

## Sheet: PRISM
Species	Assembly (Complete genome-Reference)	Accession Number	Cluster Number
P. bijieensis L22-9	RefSeq: GCF_013347965.1	CP048810.1	7
P. brassicacearum 3Re2-7	RefSeq: GCF_008370715.1	CP034725.1	4
P. viciae 11K1	RefSeq: GCF_004786035.1	CP035088.1	9
P. corrugata RM1-1-4	RefSeq: GCF_001708425.1	CP014262.1	7
P. chlororaphis qlu-1	RefSeq: GCF_014524625.1	CP061079.1	9
P. protegens CHA0	RefSeq: GCF_900560965.1	LS999205.1	9
P. umsongensis CY-1	RefSeq: GCF_012647205.1	CP051487.1	3
P. atacamensis SM1	RefSeq: GCF_017167965.1	CP070503.1	3
P. glycinae MS586	RefSeq: GCF_001594225.2	CP014205.2	7
P. mandelii JR-1	RefSeq: GCF_000257545.3	CP005960.1	3
P. silesiensis A3	RefSeq: GCF_001661075.1	CP014870.1	5
P. rhodesiae NL2019	RefSeq: GCF_013285305.1	CP054205.1	4
P. lurida MYb11	RefSeq: GCF_002966835.1	CP023272.1	6
P. simiae PCL1751	RefSeq: GCF_000934565.1	CP010896.1	4
P. lundensis 2T.2.5.2	RefSeq: GCF_015377145.2	CP062158.2	4
P. psychrophila KM02	RefSeq: GCF_011040435.1	CP049044.1	2
P. versuta L10.10	RefSeq: GCF_001294575.1	CP012676.1	2
P. amygdali pv. tabaci str. ATCC 11528	RefSeq: GCF_000145945.2	CP042804.1	9
P. syringae BIM B-268	RefSeq: GCF_016694755.2	CP068034.2	8
P. cannabina pv. Alisalensis MAFF 301419	RefSeq: GCF_016599635.1	CP067022.1	5
P. syringae pv. tomato str. DC3000	RefSeq: GCF_000007805.1	AE016853.1	8
P. eucalypticola NP-1	RefSeq: GCF_013374995.1	CP056030.1	7
P. rhizosphaerae DSM 16299	RefSeq: GCF_000761155.1	CP009533.1	4
P. alkylphenolica Neo	RefSeq: GCF_009755645.1	CP046621.1	3
P. monteilii B5	RefSeq: GCF_003671975.1	CP022562.1	2
P. putida NBRC 14164	RefSeq: GCF_000412675.1	AP013070.1	3
P. plecoglossicida XSDHY-P	RefSeq: GCF_003391255.1	CP031146.1	2
P. entomophila L48	RefSeq: GCF_000026105.1	CT573326.1	11
P. soli SJ10	RefSeq: GCF_000498975.2	CP009365.1	6
P. sediminis B10D7D	RefSeq: GCF_013409125.2	CP060009.1	3
P. toyotomiensis SM2	RefSeq: GCF_017167985.1	CP070505.1	3
P. mendocina S5.2	RefSeq: GCF_000733715.2	CP013124.1	3
P. lalkuanensis PE08	RefSeq: GCF_008807375.1	CP043311.1	3
P. otitidis MrB4 DNA	RefSeq: GCF_011397855.1	AP022642.1	4
P. aeruginosa PAO1	RefSeq: GCF_000006765.1	AE004091.2	14
P. citronellolis P3B5	RefSeq: GCF_001586155.1	CP014158.1	3
P. multiresinivorans populi	RefSeq: GCF_012971725.1	CP048833.1	2

## Sheet: BAGEL Results
Species Name	Assembly (Complete genome-Reference)	Numbers of AOI
P. bijieensis L22-9	RefSeq: GCF_013347965.1	5	18.3;Colicin_E6	49.3;Colicin-10	Lanthipeptide_class_II	83.3;PaeM	Microcin
P. brassicacearum 3Re2-7	RefSeq: GCF_008370715.1	3	18.3;Colicin_E6	83.3;PaeM	Microcin
P. viciae 11K1	RefSeq: GCF_004786035.1	2	8.3;Carocin_D	Lanthipeptide_class_II
P. corrugata RM1-1-4	RefSeq: GCF_001708425.1	3	18.3;Colicin_E6	8.3;Carocin_D	87.3;putidacin_L1
P. chlororaphis qlu-1	RefSeq: GCF_014524625.1	1	21.3;Colicin_E9
P. protegens CHA0	RefSeq: GCF_900560965.1	1	87.3;putidacin_L1
P. umsongensis CY-1	RefSeq: GCF_012647205.1	1	8.3;Carocin_D
P. atacamensis SM1	RefSeq: GCF_017167965.1	3	88.1;Pep5	11.3;Colicin	87.3;putidacin_L1
P. glycinae MS586	RefSeq: GCF_001594225.2	3	11.3;Colicin	18.3;Colicin_E6	8.3;Carocin_D
P. mandelii JR-1	RefSeq: GCF_000257545.3	1	11.3;Colicin
P. silesiensis A3	RefSeq: GCF_001661075.1	1	11.3;Colicin
P. rhodesiae NL2019	RefSeq: GCF_013285305.1	0
P. lurida MYb11	RefSeq: GCF_002966835.1	1	18.3;Colicin_E6
P. simiae PCL1751	RefSeq: GCF_000934565.1	1	8.3;Carocin_D
P. lundensis 2T.2.5.2	RefSeq: GCF_015377145.2	2	11.3;Colicin	21.3;Colicin_E9
P. psychrophila KM02	RefSeq: GCF_011040435.1	1	11.3;Colicin
P. versuta L10.10	RefSeq: GCF_001294575.1	0
P. amygdali pv. tabaci str. ATCC 11528	RefSeq: GCF_000145945.2	2	11.3;Colicin	8.3;Carocin_D
P. syringae BIM B-268	RefSeq: GCF_016694755.2	0
P. cannabina pv. Alisalensis MAFF 301419	RefSeq: GCF_016599635.1	2	11.3;Colicin	Microcin
P. syringae pv. tomato str. DC3000	RefSeq: GCF_000007805.1	3	11.3;Colicin	83.3;PaeM	8.3;Carocin_D
P. eucalypticola NP-1	RefSeq: GCF_013374995.1	0
P. rhizosphaerae DSM 16299	RefSeq: GCF_000761155.1	0
P. alkylphenolica Neo	RefSeq: GCF_009755645.1	1	Bottromycin
P. monteilii B5	RefSeq: GCF_003671975.1	1	Microcin
P. putida NBRC 14164	RefSeq: GCF_000412675.1	0
P. plecoglossicida XSDHY-P	RefSeq: GCF_003391255.1	2	11.3;Colicin	87.3;putidacin_L1
P. entomophila L48	RefSeq: GCF_000026105.1	2	11.3;Colicin	Microcin
P. soli SJ10	RefSeq: GCF_000498975.2	1	87.3;putidacin_L1
P. sediminis B10D7D	RefSeq: GCF_013409125.2	0
P. toyotomiensis SM2	RefSeq: GCF_017167985.1	0
P. mendocina S5.2	RefSeq: GCF_000733715.2	0
P. lalkuanensis PE08	RefSeq: GCF_008807375.1	0
P. otitidis MrB4 DNA	RefSeq: GCF_011397855.1	0
P. aeruginosa PAO1	RefSeq: GCF_000006765.1	4	10.3;Colicin	90.3;Pyocin_S2	49.3;Colicin-10	Bottromycin
P. citronellolis P3B5	RefSeq: GCF_001586155.1	1	77.3;lin_M18
P. multiresinivorans populi	RefSeq: GCF_012971725.1	1	Microcin

## Sheet: NaPDoS
Species Name	Assembly (Complete genome-Reference)	KS Domains	C domain
P. bijieensis L22-9	RefSeq: GCF_013347965.1	8	37
P. brassicacearum 3Re2-7	RefSeq: GCF_008370715.1	8	27
P. viciae 11K1	RefSeq: GCF_004786035.1	7	66
P. corrugata RM1-1-4	RefSeq: GCF_001708425.1	8	45
P. chlororaphis qlu-1	RefSeq: GCF_014524625.1	11	26
P. protegens CHA0	RefSeq: GCF_900560965.1	10	28
P. umsongensis CY-1	RefSeq: GCF_012647205.1	8	12
P. atacamensis SM1	RefSeq: GCF_017167965.1	7	13
P. glycinae MS586	RefSeq: GCF_001594225.2	11	26
P. mandelii JR-1	RefSeq: GCF_000257545.3	10	12
P. silesiensis A3	RefSeq: GCF_001661075.1	9	12
P. rhodesiae NL2019	RefSeq: GCF_013285305.1	7	17
P. lurida MYb11	RefSeq: GCF_002966835.1	7	24
P. simiae PCL1751	RefSeq: GCF_000934565.1	7	16
P. lundensis 2T.2.5.2	RefSeq: GCF_015377145.2	7	12
P. psychrophila KM02	RefSeq: GCF_011040435.1	7	0
P. versuta L10.10	RefSeq: GCF_001294575.1	6	10
P. amygdali pv. tabaci str. ATCC 11528	RefSeq: GCF_000145945.2	6	26
P. syringae BIM B-268	RefSeq: GCF_016694755.2	6	70
P. cannabina pv. Alisalensis MAFF 301419	RefSeq: GCF_016599635.1	6	27
P. syringae pv. tomato str. DC3000	RefSeq: GCF_000007805.1	9	32
P. eucalypticola NP-1	RefSeq: GCF_013374995.1	4	29
P. rhizosphaerae DSM 16299	RefSeq: GCF_000761155.1	6	3
P. alkylphenolica Neo	RefSeq: GCF_009755645.1	4	23
P. monteilii B5	RefSeq: GCF_003671975.1	5	17
P. putida NBRC 14164	RefSeq: GCF_000412675.1	5	17
P. plecoglossicida XSDHY-P	RefSeq: GCF_003391255.1	2	11
P. entomophila L48	RefSeq: GCF_000026105.1	10	44
P. soli SJ10	RefSeq: GCF_000498975.2	7	32
P. sediminis B10D7D	RefSeq: GCF_013409125.2	9	9
P. toyotomiensis SM2	RefSeq: GCF_017167985.1	8	11
P. mendocina S5.2	RefSeq: GCF_000733715.2	10	9
P. lalkuanensis PE08	RefSeq: GCF_008807375.1	7	12
P. otitidis MrB4 DNA	RefSeq: GCF_011397855.1	9	13
P. aeruginosa PAO1	RefSeq: GCF_000006765.1	6	21
P. citronellolis P3B5	RefSeq: GCF_001586155.1	8	14
P. multiresinivorans populi	RefSeq: GCF_012971725.1	9	7

## Sheet: Heatmap-A
	P. bijieensis L22-9_1	P. brassicacearum 3Re2-7_2	P. viciae 11K1_3	P. corrugata RM1-1-4_4	P. chlororaphis qlu-1_5	P. protegens CHA0_6	P. umsongensis CY-1-7	P. atacamensis SM1_8	P. glycinae MS586_9	P. mandelii JR-1_10	P. silesiensis A3_11	P. rhodesiae NL2019_12	P. lurida MYb11_13	P. simiae PCL1751_14	P. lundensis 2T.2.5.2_15	P. psychrophila KM02_16	P. versuta L10.10_17	P. amygdali pv. tabaci str. ATCC 11528_18	P. syringae BIM B-268_19	P. cannabina pv. Alisalensis MAFF 301419_20	P. syringae pv. tomato str. DC3000_21	P. eucalypticola NP-1_22	P. rhizosphaerae DSM 16299_23	P. alkylphenolica Neo_24	P. monteilii B5_25	P. putida NBRC 14164_26	P. plecoglossicida XSDHY-P_27	P. entomophila L48_28	P. soli SJ10_29	P. sediminis B10D7D_30	P. toyotomiensis SM2_31	P. mendocina S5.2_32	P. lalkuanensis PE08_33	P. otitidis MrB4 DNA_34	P. aeruginosa PAO1_35	P. citronellolis P3B5_36	P. multiresinivorans populi_37
P. bijieensis L22-9	100	91.82	89.98	86.81	82.93	82.05	82.68	82.04	82.71	82.79	83.09	80.99	81.24	81.13	78.94	79.18	79.03	77.97	78.53	78.35	78.15	79.12	78.96	79.48	78.24	78.13	78.66	78.69	78.48	76.48	76.54	76.13	77.04	77.09	76.65	77.22	76.49
P. brassicacearum 3Re2-7	91.82	100	89.57	86.84	82.97	81.91	82.81	82.12	82.75	82.85	83.13	81.1	81.29	81.15	79.15	78.88	79.1	77.87	78.45	78.42	78.14	79.16	78.66	79.44	78.15	78.22	78.58	78.61	78.23	76.43	76.26	76.38	77.24	77.19	76.64	77.27	76.56
P. viciae 11K1	89.98	89.57	100	86.72	82.69	81.71	82.51	82.12	82.6	82.89	83.15	80.89	81.05	80.94	79.02	78.99	78.96	77.83	78.25	78.27	78.12	78.79	78.61	79.19	77.91	78.01	78.41	78.31	78.14	76.42	76.27	76.13	76.91	77.04	76.31	76.98	76.18
P. corrugata RM1-1-4	86.81	86.84	86.72	100	82.34	81.63	82.02	81.61	82.04	82.19	82.48	80.48	80.59	80.49	78.67	78.68	78.54	77.42	78.03	77.84	77.8	78.74	78.61	78.96	77.84	78.11	78.42	78.24	78.02	76.17	76.11	76.01	76.97	76.83	76.34	76.85	76.34
P. chlororaphis qlu-1	82.93	82.97	82.69	82.34	100	85.03	83.08	82.52	83.08	82.9	83.45	82.04	81.99	81.97	79.73	79.75	79.79	78.5	79.04	78.95	78.9	79.86	79.65	80.34	79.04	79.1	79.57	79.57	79.39	77.29	77.43	77.31	78.3	78.19	78.19	78.45	77.42
P. protegens CHA0	82.05	81.91	81.71	81.63	85.03	100	81.77	81.55	81.94	81.76	82.32	81.36	81.21	81.12	79.09	79.21	79.36	78.08	78.55	78.45	78.29	79.55	79.14	79.73	78.79	78.87	79.15	79.01	78.99	76.89	76.9	76.94	77.82	78.15	77.29	78.09	77.06
P. umsongensis CY-1	82.68	82.81	82.51	82.02	83.08	81.77	100	83.4	84.22	85.55	85.65	80.94	81.03	80.92	78.94	78.95	78.79	77.92	78.18	78.06	78.17	78.63	78.41	78.88	77.59	77.7	78.11	78.12	78.02	76.02	75.9	75.66	76.55	76.63	76	76.62	75.98
P. atacamensis SM1	82.04	82.12	82.12	81.61	82.52	81.55	83.4	100	86.24	83.76	83.51	80.73	80.84	80.73	78.85	78.87	78.75	78.11	78.48	78.48	78.41	78.58	78.42	79	78.04	77.77	78.4	78.27	78.04	76.43	76.62	76.16	76.8	76.62	76.24	76.58	76.31
P. glycinae MS586	82.71	82.75	82.6	82.04	83.08	81.94	84.22	86.24	100	84.5	84.38	81	81.21	81.16	79.12	79.08	79.06	78.23	78.36	78.41	78.47	78.67	78.71	79.29	78.1	78.25	78.61	78.44	78.37	76.23	76.39	76.68	77.06	76.95	76.53	77.02	76.23
P. mandelii JR-1	82.79	82.85	82.89	82.19	82.9	81.76	85.55	83.76	84.5	100	87.54	80.96	81.23	81.17	79.19	79.55	79.32	78.06	78.33	78.35	78.52	78.38	78.42	78.93	77.79	77.66	78.12	77.84	77.69	75.89	75.88	76.07	76.65	76.24	75.88	76.18	75.75
P. silesiensis A3	83.09	83.13	83.15	82.48	83.45	82.32	85.65	83.51	84.38	87.54	100	81.23	81.43	81.41	79.25	79.28	79.31	78.09	78.6	78.43	78.29	78.78	78.52	78.98	77.82	77.86	78.36	78.37	78.16	76.22	76.2	76.08	76.84	76.73	76.12	76.69	76.13
P. rhodesiae NL2019	80.99	81.1	80.89	80.48	82.04	81.36	80.94	80.73	81	80.96	81.23	100	86.61	86.48	78.73	78.73	78.7	77.66	77.95	77.95	77.79	78.63	78.27	78.59	77.87	77.84	78.04	78.14	77.77	76.1	76.09	75.95	76.8	76.48	75.76	76.65	76.25
P. lurida MYb11	81.24	81.29	81.05	80.59	81.99	81.21	81.03	80.84	81.21	81.23	81.43	86.61	100	90.08	78.64	78.89	78.64	77.57	78.43	77.84	77.81	78.67	78.29	79.03	77.93	77.95	78.34	78.18	77.95	76.16	76.28	75.98	76.78	76.72	76.07	76.73	76.2
P. simiae PCL1751	81.13	81.15	80.94	80.49	81.97	81.12	80.92	80.73	81.16	81.17	81.41	86.48	90.08	100	78.63	78.71	78.75	77.62	78.07	77.86	77.76	78.62	78.4	78.88	77.91	78	78.33	78.22	77.77	75.98	75.86	75.88	76.63	76.48	75.78	76.51	76.13
P. lundensis 2T.2.5.2	78.94	79.15	79.02	78.67	79.73	79.09	78.94	78.85	79.12	79.19	79.25	78.73	78.64	78.63	100	82.49	82.53	76.96	77.32	77.25	77.19	77.59	77.52	77.4	76.53	76.55	76.57	76.77	76.46	74.92	74.91	74.84	75.2	75.47	74.81	75.2	74.96
P. psychrophila KM02	79.18	78.88	78.99	78.68	79.75	79.21	78.95	78.87	79.08	79.55	79.28	78.73	78.89	78.71	82.49	100	84.47	76.99	77.35	77.21	77.12	77.37	77	77.46	76.61	76.6	76.61	76.47	76.28	74.73	74.73	74.91	75.21	75.03	74.53	74.78	74.77
P. versuta L10.10	79.03	79.1	78.96	78.54	79.79	79.36	78.79	78.75	79.06	79.32	79.31	78.7	78.64	78.75	82.53	84.47	100	77.27	77.45	77.12	77.13	77.36	76.88	77.5	76.37	76.39	76.44	76.46	76.31	74.96	74.87	75.02	75.13	74.93	74.64	74.74	74.47
P. amygdali pv. tabaci str. ATCC 11528	77.97	77.87	77.83	77.42	78.5	78.08	77.92	78.11	78.23	78.06	78.09	77.66	77.57	77.62	76.96	76.99	77.27	100	89.24	85.68	87.21	77.18	77.37	77.59	76.51	76.7	76.91	76.72	76.52	75.23	75.15	74.99	75.68	75.5	75	75.22	74.96
P. syringae BIM B-268	78.53	78.45	78.25	78.03	79.04	78.55	78.18	78.48	78.36	78.33	78.6	77.95	78.43	78.07	77.32	77.35	77.45	89.24	100	85.88	86.7	77.56	77.87	78.13	77.02	77.17	77.59	77.27	77.23	75.76	75.61	75.72	76.47	76.18	75.67	75.97	75.58
P. cannabina pv. Alisalensis MAFF 301419	78.35	78.42	78.27	77.84	78.95	78.45	78.06	78.48	78.41	78.35	78.43	77.95	77.84	77.86	77.25	77.21	77.12	85.68	85.88	100	87.16	77.44	77.74	77.75	76.74	76.88	77.35	76.93	76.77	75.55	75.4	75.54	75.72	75.79	75.18	75.51	75.19
P. syringae pv. tomato str. DC3000	78.15	78.14	78.12	77.8	78.9	78.29	78.17	78.41	78.47	78.52	78.29	77.79	77.81	77.76	77.19	77.12	77.13	87.21	86.7	87.16	100	77.53	77.31	77.72	76.65	76.82	77.17	77.04	76.96	75.55	75.65	75.44	75.81	75.86	75.41	75.71	75.45
P. eucalypticola NP-1	79.12	79.16	78.79	78.74	79.86	79.55	78.63	78.58	78.67	78.38	78.78	78.63	78.67	78.62	77.59	77.37	77.36	77.18	77.56	77.44	77.53	100	79.46	79.44	78.85	79	79.22	79.32	79.06	76.58	76.53	76.67	77.61	77.74	76.72	77.69	76.88
P. rhizosphaerae DSM 16299	78.96	78.66	78.61	78.61	79.65	79.14	78.41	78.42	78.71	78.42	78.52	78.27	78.29	78.4	77.52	77	76.88	77.37	77.87	77.74	77.31	79.46	100	79.1	78.39	78.41	78.85	79.06	78.88	76.72	76.56	76.95	77.21	77.43	76.57	77.47	76.59
P. alkylphenolica Neo	79.48	79.44	79.19	78.96	80.34	79.73	78.88	79	79.29	78.93	78.98	78.59	79.03	78.88	77.4	77.46	77.5	77.59	78.13	77.75	77.72	79.44	79.1	100	80.85	80.87	81.26	81.47	81.31	76.78	76.65	76.65	77.24	77.27	76.89	77.46	76.64
P. monteilii B5	78.24	78.15	77.91	77.84	79.04	78.79	78.41	78.04	78.1	77.79	77.82	77.87	77.93	77.91	76.53	76.61	76.37	76.51	77.02	76.74	76.65	78.85	78.39	80.85	100	90.16	86.26	84.97	84.75	76.86	76.91	76.66	77.34	77.65	76.92	77.9	76.9
P. putida NBRC 14164	78.13	78.22	78.01	78.11	79.1	78.87	77.7	77.77	78.25	77.66	77.86	77.84	77.95	78	76.55	76.6	76.39	76.7	77.17	76.88	76.82	79	78.41	80.87	90.16	100	86.32	84.84	84.94	76.95	76.79	76.7	77.44	77.69	76.87	77.75	76.8
P. plecoglossicida XSDHY-P	78.66	78.58	78.41	78.42	79.57	79.15	78.11	78.4	78.61	78.12	78.36	78.04	78.34	78.33	76.57	76.61	76.44	76.91	77.59	77.35	77.17	79.22	78.85	81.26	86.26	86.32	100	85.43	85.23	77.21	77.31	77.08	77.98	78.46	77.81	78.39	77.35
P. entomophila L48	78.69	78.61	78.31	78.24	79.57	79.01	78.12	78.27	78.44	77.84	78.37	78.14	78.18	78.22	76.77	76.47	76.46	76.72	77.27	76.93	77.04	79.32	79.06	81.47	84.97	84.84	85.43	100	87.65	77.31	77.34	77.14	78.22	78.49	77.61	78.79	77.6
P. soli SJ10	78.48	78.23	78.14	78.02	79.39	78.99	78.02	78.04	78.37	77.69	78.16	77.77	77.95	77.77	76.46	76.28	76.31	76.52	77.23	76.77	76.96	79.06	78.88	81.31	84.75	84.94	85.23	87.65	100	77.23	77.37	77.15	77.86	78.34	77.54	78.75	77.66
P. sediminis B10D7D	76.48	76.43	76.42	76.17	77.29	76.89	76.02	76.43	76.23	75.89	76.22	76.1	76.16	75.98	74.92	74.73	74.96	75.23	75.76	75.55	75.55	76.58	76.72	76.78	76.86	76.95	77.21	77.31	77.23	100	90.83	88.77	78.52	78.57	77.61	78.36	77.6
P. toyotomiensis SM2	76.54	76.26	76.27	76.11	77.43	76.9	75.9	76.62	76.39	75.88	76.2	76.09	76.28	75.86	74.91	74.73	74.87	75.15	75.61	75.4	75.65	76.53	76.56	76.65	76.91	76.79	77.31	77.34	77.37	90.83	100	88.61	78.59	78.48	77.96	78.53	77.62
P. mendocina S5.2	76.13	76.38	76.13	76.01	77.31	76.94	75.66	76.16	76.68	76.07	76.08	75.95	75.98	75.88	74.84	74.91	75.02	74.99	75.72	75.54	75.44	76.67	76.95	76.65	76.66	76.7	77.08	77.14	77.15	88.77	88.61	100	78.55	78.53	77.5	78.4	77.54
P. lalkuanensis PE08	77.04	77.24	76.91	76.97	78.3	77.82	76.55	76.8	77.06	76.65	76.84	76.8	76.78	76.63	75.2	75.21	75.13	75.68	76.47	75.72	75.81	77.61	77.21	77.24	77.34	77.44	77.98	78.22	77.86	78.52	78.59	78.55	100	82.31	79.4	80.46	79.2
P. otitidis MrB4 DNA	77.09	77.19	77.04	76.83	78.19	78.15	76.63	76.62	76.95	76.24	76.73	76.48	76.72	76.48	75.47	75.03	74.93	75.5	76.18	75.79	75.86	77.74	77.43	77.27	77.65	77.69	78.46	78.49	78.34	78.57	78.48	78.53	82.31	100	79.67	80.97	79.21
P. aeruginosa PAO1	76.65	76.64	76.31	76.34	77.8	77.29	76	76.24	76.53	75.88	76.12	75.76	76.07	75.78	74.81	74.53	74.64	75	75.67	75.18	75.41	76.72	76.57	76.89	76.92	76.87	77.81	77.61	77.54	77.61	77.96	77.5	79.4	79.67	100	82.3	80.73
P. citronellolis P3B5	77.22	77.27	76.98	76.85	78.45	78.09	76.62	76.58	77.02	76.18	76.69	76.65	76.73	76.51	75.2	74.78	74.74	75.22	75.97	75.51	75.71	77.69	77.47	77.46	77.9	77.75	78.39	78.79	78.75	78.36	78.53	78.4	80.46	80.97	82.3	100	83.94
P. multiresinivorans populi	76.49	76.56	76.18	76.34	77.42	77.06	75.98	76.31	76.23	75.75	76.13	76.25	76.2	76.13	74.96	74.77	74.47	74.96	75.58	75.19	75.45	76.88	76.59	76.64	76.9	76.8	77.35	77.6	77.66	77.6	77.62	77.54	79.2	79.21	80.73	83.94	100
					Large
					lowest
