# Supplementary material for: Genome Mining of Pseudomonas Species: Diversity and Evolution of Metabolic and Biosynthetic Potential
Source: Molecules. 2021 Dec 12;26(24):7524. doi: 10.3390/molecules26247524 (PMC8704066; doi:10.3390/molecules26247524)
Supplement: Supplementary file 1 [file molecules-26-07524-s001.zip › Supplementary file-4.xlsx]

## Sheet: Master list-B
Species Name	Assembly	Source	Geography	Accession Number	Size	Genes	Protein-Coding	Total BGCs	Hybrid Cluster	Length (bp)	GC Content
P. fluorescens Pf275	ASM341033v1RefSeq: GCF_003410335.1	soil	South Korea	CP031648.1	6.61	5884	5775	15	0	6610362	60.91
P. fluorescens DR133	ASM1066896v1RefSeq: GCF_010668965.1	Rhizosphere	South Korea	CP048607.1	6.848	6102	5968	16	0	6847892	60.78
P. fluorescens 2P24	ASM286550v1RefSeq: GCF_002865505.1	soil	China	CP025542.1	6.611	5803	5389	14	1	6610571	60.79
P. fluorescens FW300-N2C3	ASM130727v1RefSeq: GCF_001307275.1	ground water	USA	CP012831.1	7.119	6149	6007	18	1	7119102	61.29
P. fluorescens F113	ASM23706v1RefSeq: GCF_000237065.1	n/a	n/a	CP003150.1	6.846	6093	5913	12	1	6845832	60.78
P. fluorescens FW300-N2E3	ASM130715v1RefSeq: GCF_001307155.1	ground water	USA	CP012830.1	6.392	5951	5751	12	2	6391871	58.8
P. fluorescens G20-18	ASM1850262v1RefSeq: GCF_018502625.1	Arctic grass	Canada	CP075566.1	6.481	6001	5806	11	1	6481491	59.08
P. fluorescens NCIMB 11764	ASM29388v3RefSeq: GCF_000293885.2	n/a	n/a	CP010945.1	6.998	6404	6215	11	1	6998154	59.01
P. fluorescens NCTC9428	44858_E01RefSeq: GCF_900636825.1	n/a	n/a	LR134318.1	6.034	5413	5231	7	1	6033966	58.96
P. fluorescens LBUM677	ASM468390v1RefSeq: GCF_004683905.1	rhizosphere	Canada	CP038438.1	6.14	5487	5365	12	2	6140320	60.32
P. fluorescens G7	ASM1297478v1RefSeq: GCF_012974785.1	soil	China	CP027561.1	6.336	5804	5634	13	0	6336169	60.42
P. fluorescens MS82	ASM305564v1GenBank: GCF_003055645.1	rhizosphere	USA	CP028826.1	6.208	5690	5486	12	1	6207556	60.56
P. fluorescens YK-310	ASM1749846v1RefSeq: GCF_017498465.1	soil	Japan	CP071797.1	6.499	5825	5654	15	0	6498941	60.57
P. fluorescens Pf0-1	ASM1244v1RefSeq: GCF_000012445.1	n/a	n/a	CP000094.2	6.438	5852	5703	12	1	6438405	60.52
P. fluorescens UK4	ASM73042v1RefSeq: GCF_000730425.1	drinking water	Denmark	CP008896.1	6.064	5513	5329	13	2	6064456	60.13
P. fluorescens PF08	ASM362699v1RefSeq: GCF_003626995.1	Scophthalmus maximus	China	CP032618.1	6.031	5518	5350	12	0	6030573	60.67
P. fluorescens KF1	ASM1507486v1RefSeq: GCF_015074865.1	Kumarahou flower	New Zealand	CP063233.1	6.957	6306	6143	13	1	6722539	60.5
P. fluorescens SBW25	ASM922v1RefSeq: GCF_000009225.2	n/a	n/a	AM181176.4	6.723	6123	5949	11	0	6722539	60.5
P.s fluorescens SIK_W1	ASM361293v1RefSeq: GCF_003612935.1	soil	South Korea	CP031450.1	6.791	6058	5913	15	0	6791087	61.67
P. fluorescens JNU01	ASM1794838v1RefSeq: GCF_017948385.1	n/a	South Korea	CP072873.1	6.79	6058	5916	15	0	6790443	61.67
P. fluorescens NCTC10038	42727_B01RefSeq: GCF_900475215.1	n/a	n/a	LS483372.1	6.515	5965	5678	14	0	6515171	59.98
P. fluorescens FDAARGOS_1088	ASM1672806v1RefSeq: GCF_016728065.1	n/a	Germany	CP068151.1	6.135	5585	5428	13	1	6134597	59.93
P. fluorescens A506	ASM26232v2RefSeq: GCF_000262325.2	tree leaf	USA	CP003041.1	6.02	5493	5340	12	1	6019547	59.95
			*n/a-not available

## Sheet: AntiSMASH RESULT
Strain Name	Assembly (Complete genome-Reference)	arylpolyene	acyl_amino_acids	betalactone	butyrolactone	ectoine	hserlactone	lantipeptide class II	nrps	nrps like	NAGGN	PpyS-KS	RRE-containing	ranthipeptide	redox-cofactor	RiPP-like	siderophore	t3pks	terpene	thiopeptide	Hybrid	Total
P. fluorescens A506	GCF_000262325.2	1	0	1	0	0	1	0	2	1	1	0	0	0	1	2	1	0	0	0	1	12
P. fluorescens FDAARGOS_1088	GCF_016728065.1	1	0	1	0	0	1	0	3	1	1	0	0	0	1	2	1	0	0	0	1	13
P. fluorescens NCTC10038	GCF_900475215.1	1	0	1	0	0	0	0	4	2	1	0	0	0	1	2	1	0	0	1	0	14
P. fluorescens JNU01	GCF_017948385.1	1	0	2	1	0	0	0	3	1	1	0	0	0	1	3	0	0	1	1	0	15
P.s fluorescens SIK_W1	GCF_003612935.1	1	0	2	1	0	0	0	3	1	1	0	0	0	1	3	0	0	0	1	0	15
P. fluorescens SBW25	GCF_000009225.2	1	0	1	0	0	0	0	4	1	1	0	0	0	1	2	0	0	0	0	0	11
P. fluorescens KF1	GCF_015074865.1	1	0	1	0	0	1	0	2	1	1	0	0	0	1	2	1	0	0	1	1	13
P. fluorescens PF08	GCF_003626995.1	1	1	1	1	0	1	0	2	1	1	0	0	0	1	2	0	0	0	0	0	12
P. fluorescens UK4	GCF_000730425.1	1	1	1	0	0	2	0	2	1	1	0	0	0	1	2	1	0	0	0	0	13
P. fluorescens Pf0-1	GCF_000012445.1	1	0	1	0	0	0	0	3	1	1	0	0	1	1	2	0	0	0	0	1	12
P. fluorescens YK-310	GCF_017498465.1	1	0	1	0	0	0	0	5	1	1	0	0	1	1	3	1	0	0	0	0	15
P. fluorescens MS82	GCF_003055645.1	1	0	1	0	0	0	1	3	1	1	0	0	0	1	2	0	0	0	0	1	12
P. fluorescens G7	GCF_012974785.1	1	0	1	0	1	0	0	4	1	1	0	0	1	1	2	0	0	0	0	0	13
P. fluorescens LBUM677	GCF_004683905.1	1	0	1	0	0	0	0	2	1	1	1	1	1	1	1	0	0	0	0	2	12
P. fluorescens NCTC9428	GCF_900636825.1	1	0	1	0	0	0	0	1	1	1	0	0	0	1	0	0	0	0	0	1	7
P. fluorescens NCIMB 11764	GCF_000293885.2	1	0	1	0	0	0	0	1	2	1	0	1	0	2	1	0	0	0	0	1	11
P. fluorescens G20-18	GCF_018502625.1	1	0	1	0	0	0	0	1	2	1	0	0	0	2	2	0	0	0	0	1	11
P. fluorescens FW300-N2E3	GCF_001307155.1	1	0	1	0	0	0	0		1		0	0	0	2	3	2	0	0	0	2	12
P. fluorescens F113	GCF_000237065.1	1	0	1	1	0	0	1	2	1	1	0	0	0	1	1	0	1	0	0	1	12
P. fluorescens FW300-N2C3	GCF_001307275.1	1	0	1	1	0	1	1	5	1	1	0	0	0	2	2	1	0	0	0	1	18
P. fluorescens 2P24	GCF_002865505.1	1	0	1	1	0	0	0	4	1	1	0	0	0	1	2	0	1	0	0	1	14
P. fluorescens DR133	GCF_010668965.1	1	0	1	1	0	0	1	4	1	1	0	0	1	1	3	0	1	0	0	0	16
P. fluorescens Pf275	GCF_003410335.1	1	0	1	1	0	0	1	4	1	1	0	0	0	1	3	0	1	0	0	0	15

## Sheet: Hybrid list
Strain Name+B20AA1:B24	Assembly (Complete genome-Reference)	No.
P. fluorescens A506	GCF_000262325.2	1	NRPS,NRPS-like
P. fluorescens FDAARGOS_1088	GCF_016728065.1	1	NRPS-like,NRPS
P. fluorescens NCTC10038	GCF_900475215.1	0
P. fluorescens JNU01	GCF_017948385.1	0
P.s fluorescens SIK_W1	GCF_003612935.1	0
P. fluorescens SBW25	GCF_000009225.2	0
P. fluorescens KF1	GCF_015074865.1	1	ladderane,hserlactone
P. fluorescens PF08	GCF_003626995.1	0
P. fluorescens UK4	GCF_000730425.1	0
P. fluorescens Pf0-1	GCF_000012445.1	1	NRPS,terpene
P. fluorescens YK-310	GCF_017498465.1	0
P. fluorescens MS82	GCF_003055645.1	1	NRPS,terpene
P. fluorescens G7	GCF_012974785.1	0
P. fluorescens LBUM677	GCF_004683905.1	2	hserlactone,butyrolactone	NRPS,terpene
P. fluorescens NCTC9428	GCF_900636825.1	1	NRPS,terpene
P. fluorescens NCIMB 11764	GCF_000293885.2	1	NRPS,ranthipeptide
P. fluorescens G20-18	GCF_018502625.1	1	NRPS,ranthipeptide
P. fluorescens FW300-N2E3	GCF_001307155.1	2	ranthipeptide,terpene	NRPS-like,NRPS
P. fluorescens F113	GCF_000237065.1	1	transAT-PKS,NRPS-like
P. fluorescens FW300-N2C3	GCF_001307275.1	1	hserlactone,NRPS
P. fluorescens 2P24	GCF_002865505.1	1	hserlactone,PKS-like,transAT-PKS
P. fluorescens DR133	GCF_010668965.1	0
P. fluorescens Pf275	GCF_003410335.1	0

## Sheet: PRISM
Species Name	Assembly	PRISM CLUSTER NO.	NRPS	PKS
P. fluorescens Pf275	ASM341033v1RefSeq: GCF_003410335.1	6	3	1
P. fluorescens DR133	ASM1066896v1RefSeq: GCF_010668965.1	6	4	1
P. fluorescens 2P24	ASM286550v1RefSeq: GCF_002865505.1	7	3	1
P. fluorescens FW300-N2C3	ASM130727v1RefSeq: GCF_001307275.1	13	7	0
P. fluorescens F113	ASM23706v1RefSeq: GCF_000237065.1	5	3	1
P. fluorescens FW300-N2E3	ASM130715v1RefSeq: GCF_001307155.1	4	1	1
P. fluorescens G20-18	ASM1850262v1RefSeq: GCF_018502625.1	4	2	1
P. fluorescens NCIMB 11764	ASM29388v3RefSeq: GCF_000293885.2	3	2	1
P. fluorescens NCTC9428	44858_E01RefSeq: GCF_900636825.1	4	2	2
P. fluorescens LBUM677	ASM468390v1RefSeq: GCF_004683905.1	6	3	1
P. fluorescens G7	ASM1297478v1RefSeq: GCF_012974785.1	7	3	1
P. fluorescens MS82	ASM305564v1GenBank: GCF_003055645.1	9	4	1
P. fluorescens YK-310	ASM1749846v1RefSeq: GCF_017498465.1	8	5	1
P. fluorescens Pf0-1	ASM1244v1RefSeq: GCF_000012445.1	6	4	1
P. fluorescens UK4	ASM73042v1RefSeq: GCF_000730425.1	6	2	1
P. fluorescens PF08	ASM362699v1RefSeq: GCF_003626995.1	6	3	1
P. fluorescens KF1	ASM1507486v1RefSeq: GCF_015074865.1	6	2	1
P. fluorescens SBW25	ASM922v1RefSeq: GCF_000009225.2	7	5	1
P.s fluorescens SIK_W1	ASM361293v1RefSeq: GCF_003612935.1	6	3	1
P. fluorescens JNU01	ASM1794838v1RefSeq: GCF_017948385.1	6	4	1
P. fluorescens NCTC10038	42727_B01RefSeq: GCF_900475215.1	6	4	1
P. fluorescens FDAARGOS_1088	ASM1672806v1RefSeq: GCF_016728065.1	9	4	1
P. fluorescens A506	ASM26232v2RefSeq: GCF_000262325.2	9	3	1

## Sheet: BAGEL
Strain Name	Assembly	Number of AOI
P. fluorescens Pf275	GCF_003410335.1	5	18.3;Colicin_E6	21.3;Colicin_E9	83.3;PaeM	Lanthipeptide_class_II	Microcin
P. fluorescens DR133	GCF_010668965.1	4	18.3;Colicin_E6	87.3;putidacin_L1	Lanthipeptide_class_II	Microcin
P. fluorescens 2P24	GCF_002865505.1	3	11.3;Colicin	83.3;PaeM	Microcin
P. fluorescens FW300-N2C3	GCF_001307275.1	1	Microcin
P. fluorescens F113	GCF_000237065.1	2	8.3;Carocin_D	Microcin
P. fluorescens FW300-N2E3	GCF_001307155.1	0
P. fluorescens G20-18	GCF_018502625.1	3	18.3;Colicin_E6	11.3;Colicin	59.3;Colicin-M
P. fluorescens NCIMB 11764	GCF_000293885.2	3	17.3;Colicin_E5	8.3;Carocin_D	87.3;putidacin_L1
P. fluorescens NCTC9428	GCF_900636825.1	2	11.3;Colicin	87.3;putidacin_L1
P. fluorescens LBUM677	GCF_004683905.1	1	18.3;Colicin_E6
P. fluorescens G7	GCF_012974785.1	0
P. fluorescens MS82	GCF_003055645.1	4	18.3;Colicin_E6	11.3;Colicin	8.3;Carocin_D	Lanthipeptide_class_II
P. fluorescens YK-310	GCF_017498465.1	0
P. fluorescens Pf0-1	GCF_000012445.1	0
P. fluorescens UK4	GCF_000730425.1	0
P. fluorescens PF08	GCF_003626995.1	0
P. fluorescens KF1	GCF_015074865.1	0
P. fluorescens SBW25	GCF_000009225.2	2	18.3;Colicin_E6	49.3;Colicin-10
P.s fluorescens SIK_W1	GCF_003612935.1	0
P. fluorescens JNU01	GCF_017948385.1	0
P. fluorescens NCTC10038	GCF_900475215.1	2	18.3;Colicin_E6	8.3;Carocin_D
P. fluorescens FDAARGOS_1088	GCF_016728065.1	0
P. fluorescens A506	GCF_000262325.2	2	18.3;Colicin_E6	49.3;Colicin-10

## Sheet: NaPDoS
Species Name	Assembly	KS Domains	C Domains
P. fluorescens Pf275	GCF_003410335.1	8	37
P. fluorescens DR133	GCF_010668965.1	8	33
P. fluorescens 2P24	GCF_002865505.1	19	34
P. fluorescens FW300-N2C3	GCF_001307275.1	10	80
P. fluorescens F113	GCF_000237065.1	13	17
P. fluorescens FW300-N2E3	GCF_001307155.1	10	2
P. fluorescens G20-18	GCF_018502625.1	8	13
P. fluorescens NCIMB 11764	GCF_000293885.2	8	13
P. fluorescens NCTC9428	GCF_900636825.1	6	16
P. fluorescens LBUM677	GCF_004683905.1	6	25
P. fluorescens G7	GCF_012974785.1	8	26
P. fluorescens MS82	GCF_003055645.1	11	26
P. fluorescens YK-310	GCF_017498465.1	9	41
P. fluorescens Pf0-1	GCF_000012445.1	9	33
P. fluorescens UK4	GCF_000730425.1	6	19
P. fluorescens PF08	GCF_003626995.1	7	0
P. fluorescens KF1	GCF_015074865.1	8	15
P. fluorescens SBW25	GCF_000009225.2	8	33
P.s fluorescens SIK_W1	GCF_003612935.1	7	24
P. fluorescens JNU01	GCF_017948385.1	7	24
P. fluorescens NCTC10038	GCF_900475215.1	6	22
P. fluorescens FDAARGOS_1088	GCF_016728065.1	7	16
P. fluorescens A506	GCF_000262325.2	7	15

## Sheet: Heatmap-B
	P. fluorescens Pf275	P. fluorescens DR133	P. fluorescens 2P24	P. fluorescens FW300-N2C3	P. fluorescens F113	P. fluorescens FW300-N2E3	P. fluorescens G20-18	P. fluorescens NCIMB 11764	P. fluorescens NCTC9428	P. fluorescens LBUM677	P. fluorescens G7	P. fluorescens MS82	P. fluorescens YK-310	P. fluorescens Pf0-1	P. fluorescens UK4	P. fluorescens PF08	P. fluorescens KF1	P. fluorescens SBW25	P.s fluorescens SIK_W1	P. fluorescens JNU01	P. fluorescens NCTC10038	P. fluorescens FDAARGOS_1088	P. fluorescens A506
P. fluorescens Pf275	100	98.89	95.17	91.01	91.69	82.53	82.91	82.93	81.59	82.55	82.88	82.83	82.87	82.77	81.54	81.75	81.19	81.29	81.42	81.4	80.86	81	81.16
P. fluorescens DR133	98.89	100	95.13	91.04	91.61	82.58	82.89	82.71	81.55	82.39	82.78	82.65	82.76	82.76	81.54	81.74	81.4	81.29	81.43	81.45	81	81.03	80.99
P. fluorescens 2P24	95.17	95.13	100	90.82	91.56	82.61	82.96	83	81.54	82.57	82.68	82.83	82.76	82.73	81.46	81.7	81.29	81.16	81.47	81.53	80.91	80.95	81.16
P. fluorescens FW300-N2C3	91.01	91.04	90.82	100	91.77	82.69	82.84	82.89	81.85	82.46	82.68	82.68	82.76	82.81	81.57	81.69	81.33	81.35	81.69	81.54	80.96	81.11	81.17
P. fluorescens F113	91.69	91.61	91.56	91.77	100	82.69	82.99	82.99	81.67	82.46	82.75	82.8	82.78	82.91	81.69	81.66	81.27	81.28	81.63	81.7	81.09	80.98	81.09
P. fluorescens FW300-N2E3	82.53	82.58	82.61	82.69	82.69	100	84.28	84.05	82.16	83.09	83.15	83.35	83.36	83.31	81.36	81.89	81.19	81.4	81.55	81.57	81.16	81.08	81.03
P. fluorescens G20-18	82.91	82.89	82.96	82.84	82.99	84.28	100	93.21	83.39	84.5	84.58	84.76	84.92	84.79	81.38	81.66	81.38	81.44	81.59	81.58	81.23	81.14	81.18
P. fluorescens NCIMB 11764	82.93	82.71	83	82.89	82.99	84.05	93.21	100	83.5	84.46	84.51	84.54	84.84	84.54	81.87	81.74	81.6	81.45	81.51	81.49	81.16	81.26	80.97
P. fluorescens NCTC9428	81.59	81.55	81.54	81.85	81.67	82.16	83.39	83.5	100	86.63	85.8	85.9	85.99	85.7	80.37	80.51	80.44	80.35	80.86	80.83	80.24	80.16	80.27
P. fluorescens LBUM677	82.55	82.39	82.57	82.46	82.46	83.09	84.5	84.46	86.63	100	87.39	87.39	87.6	87.38	81.29	81.53	81.19	81.1	81.54	81.62	80.88	80.98	81
P. fluorescens G7	82.88	82.78	82.75	82.68	82.75	83.15	84.58	84.51	85.8	87.39	100	91.69	91.77	91.74	81.24	81.26	81.13	81.18	81.49	81.48	80.93	80.79	80.87
P. fluorescens MS82	82.83	82.65	82.83	82.68	82.8	83.35	84.76	84.54	85.9	87.39	91.69	100	93.92	95.7	81.13	81.52	81.34	81.32	81.59	81.58	81.01	80.86	80.91
P. fluorescens YK-310	82.87	82.76	82.76	82.76	82.78	83.36	84.92	84.84	85.99	87.6	91.77	93.92	100	94.23	81.34	81.5	81.48	81.34	81.62	81.59	81.08	81.02	81.11
P. fluorescens Pf0-1	82.77	82.76	82.73	82.81	82.91	83.31	84.79	84.54	85.7	87.38	91.74	95.7	94.23	100	81.11	81.54	81.24	81.43	81.5	81.66	80.95	81.08	81.01
P. fluorescens UK4	81.54	81.54	81.46	81.57	81.69	81.36	81.38	81.87	80.37	81.29	81.24	81.13	81.34	81.11	100	91.24	85.19	84.7	84.95	85.09	84.54	84.48	84.47
P. fluorescens PF08	81.75	81.74	81.7	81.69	81.66	81.89	81.66	81.74	80.51	81.53	81.26	81.52	81.5	81.54	91.24	100	85.28	85.27	85.44	85.44	84.79	84.87	84.89
P. fluorescens KF1	81.19	81.4	81.29	81.33	81.27	81.19	81.38	81.6	80.44	81.19	81.13	81.34	81.48	81.24	85.19	85.28	100	87.95	88.18	88.26	87.38	86.89	86.97
P. fluorescens SBW25	81.29	81.29	81.16	81.35	81.28	81.4	81.44	81.45	80.35	81.1	81.18	81.32	81.34	81.43	84.7	85.27	87.95	100	88.48	88.48	87.35	86.92	86.77
P. fluorescens SIK_W1	81.42	81.43	81.47	81.69	81.63	81.55	81.59	81.51	80.86	81.54	81.49	81.59	81.62	81.5	84.95	85.44	88.18	88.48	100	99.98	87.61	87.13	87.16
P. fluorescens JNU01	81.4	81.45	81.53	81.54	81.7	81.57	81.58	81.49	80.83	81.62	81.48	81.58	81.59	81.66	85.09	85.44	88.26	88.48	99.98	100	87.61	87.12	87.14
P. fluorescens NCTC10038	80.86	81	80.91	80.96	81.09	81.16	81.23	81.16	80.24	80.88	80.93	81.01	81.08	80.95	84.54	84.79	87.38	87.35	87.61	87.61	100	86.78	86.63
P. fluorescens FDAARGOS_1088	81	81.03	80.95	81.11	80.98	81.08	81.14	81.26	80.16	80.98	80.79	80.86	81.02	81.08	84.48	84.87	86.89	86.92	87.13	87.12	86.78	100	99.1
P. fluorescens A506	81.16	80.99	81.16	81.17	81.09	81.03	81.18	80.97	80.27	81	80.87	80.91	81.11	81.01	84.47	84.89	86.97	86.77	87.16	87.14	86.63	99.1	100
					Lowest
					Large
